# Supplementary material for: Evaluation of Selected Folk Herbs on the Fertility of Sprague Dawley Male Rats: Biochemical, Histological, and Molecular Investigations
Source: Life (Basel). 2024 Dec 6;14(12):1620. doi: 10.3390/life14121620 (PMC11676069; doi:10.3390/life14121620)
Supplement: Supplementary file 1 [file life-14-01620-s001.zip]

Archive with 1 entries (1 files):
- life-3329374-supplementary.pdf
